# Supplementary material for: Chloroplast Genome of Lithocarpus dealbatus (Hook.f. & Thomson ex Miq.) Rehder Establishes Monophyletic Origin of the Species and Reveals Mutational Hotspots with Taxon Delimitation Potential
Source: Life (Basel). 2022 Jun 2;12(6):828. doi: 10.3390/life12060828 (PMC9225305; doi:10.3390/life12060828)
Supplement: Supplementary file 1 [file life-12-00828-s001.zip]

Archive with 4 entries (4 files):
- Figure S1.jpg
- Figure S2.jpg
- Figure S3.png
- Table S1.xlsx
