# Supplementary material for: Chloroplast Genome of Lithocarpus dealbatus (Hook.f. & Thomson ex Miq.) Rehder Establishes Monophyletic Origin of the Species and Reveals Mutational Hotspots with Taxon Delimitation Potential
Source: Life (Basel). 2022 Jun 2;12(6):828. doi: 10.3390/life12060828 (PMC9225305; doi:10.3390/life12060828)
Supplement: Supplementary file 1 [file life-12-00828-s001.zip › Table S1.xlsx]

## Sheet: Sheet1
Gene name	Nt. Pos	AA Pos	Lithocarpus dealbatus	Lithocarpus balansae	Lithocarpus hancei	Castanea henryi	Castanopsis sclerophylla	Quercus pannosa	Trigobalanus doichangensis
accD	283	95		CCT (P) => TCT (S)		CCT (P) => TCT (S)	CCT (P) => TCT (S)		CCT (P) => TCT (S)
	298	100	CCT (P) => TCT (S)					CCT (P) => TCT (S)
	826	276				CAT (H) => TAT (Y)
	829	277		CAT (H) => TAT (Y)	CAT (H) => TAT (Y)		CAT (H) => TAT (Y)		CAT (H) => TAT (Y)
	844	282	CAT (H) => TAT (Y)					CAT (H) => TAT (Y)
atpA	791	264	CCT (P) => CTT (L)	CCT (P) => CTT (L)	CCT (P) => CTT (L)	CCT (P) => CTT (L)	CCT (P) => CTT (L)	CCT (P) => CTT (L)	CCT (P) => CTT (L)
	914	305	TCA (S) => TTA (L)	TCA (S) => TTA (L)	TCA (S) => TTA (L)	TCA (S) => TTA (L)	TCA (S) => TTA (L)	TCA (S) => TTA (L)	CCA (P) => CTA (L)
atpF	92	31	CCA (P) => CTA (L)
atpI	629	210	TCA (S) => TTA (L)
ccsA	8	3	TCT (S) => TTT (F)	TCT (S) => TTT (F)	TCT (S) => TTT (F)	TCT (S) => TTT (F)	TCT (S) => TTT (F)	TCT (S) => TTT (F)	TCT (S) => TTT (F)
clpP	25	9
	503	168							GCT (A) => GTT (V)
	559	187	CAT (H) => TAT (Y)	CAT (H) => TAT (Y)	CAT (H) => TAT (Y)	CAT (H) => TAT (Y)	CAT (H) => TAT (Y)	CAT (H) => TAT (Y)	CAT (H) => TAT (Y)
matK	185	62							ACG (T) => ATG (M)
	262	88				CAT (H) => TAT (Y)
	268	90	CAT (H) => TAT (Y)				CAT (H) => TAT (Y)
	526	176							CTC (L) => TTC (F)
	1168	390				CGG (R) => TGG (W)			CGG (R) => TGG (W)
	1174	392	CGG (R) => TGG (W)	CGG (R) => TGG (W)	CGG (R) => TGG (W)		CGG (R) => TGG (W)	CGG (R) => TGG (W)
	1243	415			CAC (H) => TAC (Y)
	1334	445				GCA (A) => GTA (V)			GCA (A) => GTA (V)
	1340	447	GCA (A) => GTA (V)	GCA (A) => GTA (V)	GCA (A) => GTA (V)		GCA (A) => GTA (V)	GCA (A) => GTA (V)
ndhA	341	114	TCA (S) => TTA (L)	TCA (S) => TTA (L)	TCA (S) => TTA (L)	TCA (S) => TTA (L)	TCA (S) => TTA (L)	TCA (S) => TTA (L)	TCA (S) => TTA (L)
ndhB	149	50	TCA (S) => TTA (L)	TCA (S) => TTA (L)	TCA (S) => TTA (L)	TCA (S) => TTA (L)	TCA (S) => TTA (L)	TCA (S) => TTA (L)	TCA (S) => TTA (L)
	467	156	CCA (P) => CTA (L)	CCA (P) => CTA (L)	CCA (P) => CTA (L)	CCA (P) => CTA (L)	CCA (P) => CTA (L)	CCA (P) => CTA (L)	CCA (P) => CTA (L)
	586	196	CAT (H) => TAT (Y)	CAT (H) => TAT (Y)	CAT (H) => TAT (Y)	CAT (H) => TAT (Y)	CAT (H) => TAT (Y)	CAT (H) => TAT (Y)	CAT (H) => TAT (Y)
	611	204	TCA (S) => TTA (L)	TCA (S) => TTA (L)	TCA (S) => TTA (L)	TCA (S) => TTA (L)	TCA (S) => TTA (L)	TCA (S) => TTA (L)	TCA (S) => TTA (L)
	737	246	CCA (P) => CTA (L)	CCA (P) => CTA (L)	CCA (P) => CTA (L)	CCA (P) => CTA (L)	CCA (P) => CTA (L)	CCA (P) => CTA (L)	CCA (P) => CTA (L)
	746	249	TCT (S) => TTT (F)	TCT (S) => TTT (F)	TCT (S) => TTT (F)	TCT (S) => TTT (F)	TCT (S) => TTT (F)	TCT (S) => TTT (F)	TCT (S) => TTT (F)
	830	277	TCA (S) => TTA (L)	TCA (S) => TTA (L)	TCA (S) => TTA (L)	TCA (S) => TTA (L)	TCA (S) => TTA (L)	TCA (S) => TTA (L)	TCA (S) => TTA (L)
	836	279	TCA (S) => TTA (L)	TCA (S) => TTA (L)	TCA (S) => TTA (L)	TCA (S) => TTA (L)	TCA (S) => TTA (L)	TCA (S) => TTA (L)	TCA (S) => TTA (L)
	1255	419	CAT (H) => TAT (Y)	CAT (H) => TAT (Y)	CAT (H) => TAT (Y)	CAT (H) => TAT (Y)	CAT (H) => TAT (Y)	CAT (H) => TAT (Y)	CAT (H) => TAT (Y)
	1481	494	CCA (P) => CTA (L)	CCA (P) => CTA (L)	CCA (P) => CTA (L)	CCA (P) => CTA (L)	CCA (P) => CTA (L)	CCA (P) => CTA (L)	CCA (P) => CTA (L)
ndhD	2	1					ACG (T) => ATG (M)
	20	7		ACG (T) => ATG (M)	ACG (T) => ATG (M)			ACG (T) => ATG (M)	ACG (T) => ATG (M)
	32	11					GCC (A) => GTC (V)
	50	17		GCC (A) => GTC (V)	GCC (A) => GTC (V)			GCC (A) => GTC (V)	GCC (A) => GTC (V)
	110	37				ACG (T) => ATG (M)
	140	47				GCC (A) => GTC (V)
	416	139	TCA (S) => TTA (L)
	599	200					TCA (S) => TTA (L)
	617	206		TCA (S) => TTA (L)	TCA (S) => TTA (L)			TCA (S) => TTA (L)	TCA (S) => TTA (L)
	674	225					TCG (S) => TTG (L)
	692	231		TCG (S) => TTG (L)	TCG (S) => TTG (L)			TCG (S) => TTG (L)	TCG (S) => TTG (L)
	695	232	TCA (S) => TTA (L)
	704	235	CCT (P) => CTT (L)
	707	236				TCA (S) => TTA (L)
	782	261				TCG (S) => TTG (L)
	878	293					TCA (S) => TTA (L)
	887	296					CCT (P) => CTT (L)
	896	299		TCA (S) => TTA (L)	TCA (S) => TTA (L)			TCA (S) => TTA (L)	TCA (S) => TTA (L)
	905	302		CCT (P) => CTT (L)	CCC (P) => CTC (L)			CCT (P) => CTT (L)	CCT (P) => CTT (L)
	986	329				TCA (S) => TTA (L)
	995	332				CCT (P) => CTT (L)
	1094	365	ACG (T) => ATG (M)
	1115	372	TCA (S) => TTA (L)
	1277	426					ACG (T) => ATG (M)
	1295	432		ACG (T) => ATG (M)	ACG (T) => ATG (M)			ACG (T) => ATG (M)	ACG (T) => ATG (M)
	1298	433					TCA (S) => TTA (L)
	1316	439		TCA (S) => TTA (L)	TCA (S) => TTA (L)			TCA (S) => TTA (L)	TCA (S) => TTA (L)
	1385	462				ACG (T) => ATG (M)
	1406	469				TCA (S) => TTA (L)
ndhF	290	97	TCA (S) => TTA (L)	TCA (S) => TTA (L)	TCA (S) => TTA (L)	TCA (S) => TTA (L)	TCA (S) => TTA (L)	TCA (S) => TTA (L)	TCA (S) => TTA (L)
	1849	617					CTC (L) => TTC (F)
	1855	619	CTC (L) => TTC (F)	CTC (L) => TTC (F)	CTC (L) => TTC (F)	CTC (L) => TTC (F)		CTC (L) => TTC (F)
	2020	674					CTT (L) => TTT (F)
	2026	676	CTT (L) => TTT (F)	CTT (L) => TTT (F)	CTT (L) => TTT (F)	CTT (L) => TTT (F)		CTT (L) => TTT (F)
ndhG	166	56	CAT (H) => TAT (Y)	CAT (H) => TAT (Y)	CAT (H) => TAT (Y)	CAT (H) => TAT (Y)	CAT (H) => TAT (Y)	CAT (H) => TAT (Y)	CAT (H) => TAT (Y)
	314	105	ACA (T) => ATA (I)	ACA (T) => ATA (I)	ACA (T) => ATA (I)	ACA (T) => ATA (I)	ACA (T) => ATA (I)	ACA (T) => ATA (I)	ACA (T) => ATA (I)
	494	165	GCT (A) => GTT (V)	GCT (A) => GTT (V)	GCT (A) => GTT (V)	GCT (A) => GTT (V)	GCT (A) => GTT (V)	GCT (A) => GTT (V)	GCT (A) => GTT (V)
petB	316	106	CGG (R) => TGG (W)
	418	140		CGG (R) => TGG (W)	CGG (R) => TGG (W)	CGG (R) => TGG (W)	CGG (R) => TGG (W)	CGG (R) => TGG (W)	CGG (R) => TGG (W)
	509	170	CCA (P) => CTA (L)
	611	204		CCA (P) => CTA (L)	CCA (P) => CTA (L)	CCA (P) => CTA (L)	CCA (P) => CTA (L)	CCA (P) => CTA (L)	CCA (P) => CTA (L)
psaI	74	25	TCT (S) => TTT (F)
psbE	214	72	CCT (P) => TCT (S)	CCT (P) => TCT (S)	CCT (P) => TCT (S)	CCT (P) => TCT (S)	CCT (P) => TCT (S)	CCT (P) => TCT (S)	CCT (P) => TCT (S)
psbF	77	26	TCT (S) => TTT (F)	TCT (S) => TTT (F)	TCT (S) => TTT (F)	TCT (S) => TTT (F)	TCT (S) => TTT (F)	TCT (S) => TTT (F)	TCT (S) => TTT (F)
rpoA	830	277	TCA (S) => TTA (L)	TCA (S) => TTA (L)	TCA (S) => TTA (L)	TCA (S) => TTA (L)	TCA (S) => TTA (L)	TCA (S) => TTA (L)	TCA (S) => TTA (L)
rpoB	241	81						CAT (H) => TAT (Y)
	338	113	TCT (S) => TTT (F)		TCT (S) => TTT (F)	TCT (S) => TTT (F)	TCT (S) => TTT (F)	TCT (S) => TTT (F)	TCT (S) => TTT (F)
	551	184	TCA (S) => TTA (L)	TCA (S) => TTA (L)	TCA (S) => TTA (L)	TCA (S) => TTA (L)	TCA (S) => TTA (L)	TCA (S) => TTA (L)	TCA (S) => TTA (L)
	566	189	TCG (S) => TTG (L)	TCG (S) => TTG (L)	TCG (S) => TTG (L)	TCG (S) => TTG (L)	TCG (S) => TTG (L)	TCG (S) => TTG (L)	TCG (S) => TTG (L)
	2009	670	TCT (S) => TTT (F)	TCT (S) => TTT (F)	TCT (S) => TTT (F)	TCT (S) => TTT (F)	TCT (S) => TTT (F)	TCT (S) => TTT (F)
	2018	673							TCT (S) => TTT (F)
	2435	812	TCA (S) => TTA (L)	TCA (S) => TTA (L)	TCA (S) => TTA (L)	TCA (S) => TTA (L)	TCA (S) => TTA (L)	TCA (S) => TTA (L)
	2444	815							TCA (S) => TTA (L)
rpoC1	41	14	TCA (S) => TTA (L)	TCA (S) => TTA (L)	TCA (S) => TTA (L)	TCA (S) => TTA (L)	TCA (S) => TTA (L)		TCA (S) => TTA (L)
	62	21						TCA (S) => TTA (L)
	436	146	CCA (P) => TCA (S)
	1955	652					ACA (T) => ATA (I)
	1964	655	ACA (T) => ATA (I)	ACA (T) => ATA (I)	ACA (T) => ATA (I)	ACA (T) => ATA (I)			ACA (T) => ATA (I)
	1976	659						ACA (T) => ATA (I)
rpoC2	2324	775					GCT (A) => GTT (V)
	2336	779	GCT (A) => GTT (V)	GCT (A) => GTT (V)	GCT (A) => GTT (V)	GCT (A) => GTT (V)		GCT (A) => GTT (V)
	3127	1043					CGC (R) => TGC (C)
	3139	1047	CGC (R) => TGC (C)	CGC (R) => TGC (C)	CGC (R) => TGC (C)	CGC (R) => TGC (C)		CGC (R) => TGC (C)	CGC (R) => TGC (C)
	3716	1239			GCG (A) => GTG (V)
	3740	1247					TCA (S) => TTA (L)
	3752	1251	TCA (S) => TTA (L)	TCA (S) => TTA (L)	TCA (S) => TTA (L)	TCA (S) => TTA (L)		TCA (S) => TTA (L)	TCA (S) => TTA (L)
	3926	1309							CCC (P) => CTC (L)
rps2	248	83	TCA (S) => TTA (L)	TCA (S) => TTA (L)	TCA (S) => TTA (L)	TCA (S) => TTA (L)	TCA (S) => TTA (L)	TCA (S) => TTA (L)	TCA (S) => TTA (L)
rps14	80	27	CCC (P) => CTC (L)	CCC (P) => CTC (L)	CCC (P) => CTC (L)	CCC (P) => CTC (L)	CCC (P) => CTC (L)	CCC (P) => CTC (L)	CCC (P) => CTC (L)
	149	50	CCA (P) => CTA (L)	CCA (P) => CTA (L)	CCA (P) => CTA (L)	CCA (P) => CTA (L)	CCA (P) => CTA (L)	CCA (P) => CTA (L)	CCA (P) => CTA (L)
rps16	71	24				GCT (A) => GTT (V)	GCT (A) => GTT (V)	GCT (A) => GTT (V)
	77	26	GCT (A) => GTT (V)	GCT (A) => GTT (V)	GCT (A) => GTT (V)				GCT (A) => GTT (V)
	212	71				TCG (S) => TTG (L)	TCG (S) => TTG (L)	TCG (S) => TTG (L)
	218	73	TCG (S) => TTG (L)	TCG (S) => TTG (L)	TCG (S) => TTG (L)				TCG (S) => TTG (L)
ycf3	310	104						CTC (L) => TTC (F)
rpl20	221	74		GCA (A) => GTA (V)
psbB	1325	442							GCC (A) => GTC (V)
